# Supplementary material for: Clinical characteristics and analysis of cerebrospinal fluid biochemical, tumor markers and cytologic indices in 209 patients with meningeal carcinomatosis: a cross-sectional study
Source: Front Oncol. 2025 Oct 9;15:1594662. doi: 10.3389/fonc.2025.1594662 (PMC12545065; doi:10.3389/fonc.2025.1594662)
Supplement: Supplementary Table 1 — Summary of performance validation for serum tumor markers and cerebrospinal fluid testing projects. [file Table1.xlsx]

## Sheet: Sheet1
Supplementary Table 1 Summary of Performance Validation for Serum Tumor Markers and Cerebrospinal Fluid Testing Projects
Test	Specimen type	Reference range	Reference range source	Limit of detection (LOD)	Linear range	Intra-batch Coefficient of Variation(%)	Inter-batch Coefficient of Variation(%)
Serum tumor markers
AFP	Serum	0–10 ng/mL	Instruction Manual	0.5 ng/mL	1.0–1000 ng/mL	5	8
CEA	Serum	0–5 ng/mL	Instruction Manual	0.3 ng/mL	0.5–500 ng/mL	4.5	7.5
CA125	Serum	0–7.0 ng/mL	Instruction Manual	0.4 ng/mL	1.0–600 ng/mL	4	7
CYFRA21-1	Serum	0–3.5 ng/mL	Instruction Manual	0.2 ng/mL	0.5–200 ng/mL	5	8
SCC	Serum	0–2.0 ng/mL	Instruction Manual	0.2 ng/mL	0.5–50 ng/mL	5	8
Cerebrospinal fluid biochemical indicators
ADA	CSF	0~8 U/L	Instruction Manual	0.5 U/L	0.5–50 U/L	3	5
AST	CSF	0~19 U/L	Instruction Manual	1.0 U/L	1.0–100 U/L	4	6
CL-	CSF	120~130 mmol/L	Instruction Manual	1.0 mmol/L	100–150 mmol/L	2.5	4
Pro	CSF	0.15~0.45 g/L	Instruction Manual	0.05 g/L	0.05–5.0 g/L	3.5	5.5
GLU	CSF	2.5~4.5 mmol/L	Instruction Manual	0.2 mmol/L	0.5–20 mmol/L	2	3.5
LAC	CSF	1.33~1.78 mmol/L	Instruction Manual	0.1 mmol/L	0.5–10 mmol/L	3	4.5
LDH	CSF	10~25 U/L	Instruction Manual	2.0 U/L	5.0–200 U/L	4	6
Cerebrospinal fluid tumor markers
AFP	CSF	0–0.5 μg/mL	Establishment of this laboratory	0.1 μg/mL	0.2–50 μg/mL	6	9
CEA	CSF	0–0.572 μg/mL	Literature[7]	0.05 μg/mL	0.1–10 μg/mL	5.5	8.5
CA125	CSF	0–4.343 μg/mL	Literature[7]	0.1 μg/mL	0.2–20 μg/mL	6	9
CYFRA21-1	CSF	0–1.997 μg/mL	Literature[7]	0.05 μg/mL	0.1–10 μg/mL	5.5	8.5
SCC	CSF	0–1.0 μg/mL	Establishment of this laboratory	0.1 μg/mL	0.2–10 μg/mL	6.5	10
